# Supplementary material for: Survival Differences by Comorbidity Burden among Patients with Stage I/II Non-Small-Cell Lung Cancer after Thoracoscopic Resection
Source: Cancers (Basel). 2023 Mar 30;15(7):2075. doi: 10.3390/cancers15072075 (PMC10093192; doi:10.3390/cancers15072075)
Supplement: Supplementary file 1 [file cancers-15-02075-s001.zip]

Archive with 1 entries (1 files):
- cancers-2202032-supplementary.pdf
